# Supplementary material for: Disulfiram Enhances the Antineoplastic Activity and Sensitivity of Murine Hepatocellular Carcinoma to 5-FU via Redox Management
Source: Pharmaceuticals (Basel). 2023 Jan 23;16(2):169. doi: 10.3390/ph16020169 (PMC9967644; doi:10.3390/ph16020169)
Supplement: Supplementary file 1 [file pharmaceuticals-16-00169-s001.zip]

Archive with 1 entries (1 files):
- pharmaceuticals-2103730-supplementary File S1.pdf
